# Supplementary material for: The Thermal Dose of Photothermal Therapy Generates Differential Immunogenicity in Human Neuroblastoma Cells
Source: Cancers (Basel). 2022 Mar 11;14(6):1447. doi: 10.3390/cancers14061447 (PMC8945975; doi:10.3390/cancers14061447)
Supplement: Supplementary file 1 [file cancers-14-01447-s001.zip]

Archive with 1 entries (1 files):
- cancers-1522161-supplementary.pdf
